# Supplementary material for: The Fecal Microbiota Is Already Altered in Normoglycemic Individuals Who Go on to Have Type 2 Diabetes
Source: Front Cell Infect Microbiol. 2021 Feb 18;11:598672. doi: 10.3389/fcimb.2021.598672 (PMC7930378; doi:10.3389/fcimb.2021.598672)
Supplement: Supplementary file 4 [file Table_1.xlsx]

## Sheet: Content
Supplementary Table S1	Comparison of demographic characteristics between subjects with and without fecal samples
Supplementary Table S2	Reporter score of the KEGG pathways/modules for group comparisons

## Sheet: Supplementary Table S1
Supplementary Table S1. Comparison of demographic characteristics between subjects with and without fecal samples
	T2D (n=58)			Prediabetes (n=71)
	NGR-T2D	Without fecal samples	P# value	NGR- PreD	Without fecal samples	P## value
	n=30	n=28		n=33	n=38
Gender (Male:Female)	12:18	10:18	0.791	11:22	14:22	0.802
Age (years)	56.1± 7.9	57.5±10.2	0.573	58.0+11.6	52.2+13.6	0.0532
Height (cm)	160±7.6	162±7.9	0.209	161±8.9	159±7.5	0.427
Weight (kg)	64.5±10.2	65.4±11.2	0.752	62.6±12.1	63.1±12.2	0.863
BMI (kg/m2)	25.2±3.05	24.8±3.7	0.64	24.1±3.2	24.8±3.9	0.401
Hypertension (n)	23:7	25:3	0.301	31:2	30:8	0.0931
FPG (mmol/L)	3.96±0.79	4.17±0.68	0.297	4.19±0.76	4.40±0.76	0.25
2h PG (mmol/L)	5.61±1.02	5.17±1.43	0.193	5.45±1.24	5.46±1.48	0.986
TC, mmol/L	4.73±1.09	4.89±0.89	0.531	4.44±0.87	4.32±0.75	0.537
TG, mmol/L	2.12±1.89	1.81±1.74	0.517	1.54±1.08	1.62±1.43	0.785
HDL-C, mmol/L	1.24±0.30	1.38±0.32	0.0848	1.28±0.29	1.21±0.29	0.276
LDL-C, mmol/L	2.79±0.90	2.97±0.81	0.448	2.65±0.89	2.56±0.63	0.619
ALT, U/L	22.5± 8.8	25.8±16.8	0.369	23.7±15.5	28.4±19.0	0.251
AST, U/L	21.7±4.3	22.9±6.9	0.438	22.8±8.7	25.0±8.4	0.29
UA, mmol/L	227±78.7	231±79.1	0.842	220±71.8	232±59.8	0.445
Data are expressed as mean ± SD or n. Student’s t test was used for continuous variables and chi-square test for categorical variables. BMI, body mass index; FPG, fasting plasma glucose; 2h PG, plasma glucose 2h after oral glucose tolerance test; TC, total cholesterol; TG, triglyceride; HDL, high-density lipoprotein; LDL, low-density lipoprotein; ALT, alanine transaminase; AST, Aspartate transami…

## Sheet: Supplementary Table S2
Supplementary Table S2. Reporter score of the KEGG pathways/modules for group comparisons
		NGR-T2D vs Control 1		NGR-PreD vs Control 2					NGR-T2D vs Control 1		NGR-PreD vs Control 2
ID	Pathway name	ReporterScore	Enrichment	ReporterScore	Enrichment		ID	Module name	ReporterScore	Enrichment	ReporterScore	Enrichment
map00010	Glycolysis / Gluconeogenesis	-0.0981839	-	2.38219	NGR-PreD		M00006	Pentose phosphate pathway, oxidative phase, glucose 6P => ribulose 5P	-2.14744	Control 1	0.45993	-
map00030	Pentose phosphate pathway	-0.702195	-	1.96513	NGR-PreD		M00009	Citrate cycle (TCA cycle, Krebs cycle)	-0.297938	-	2.15216	NGR-PreD
map00051	Fructose and mannose metabolism	2.59197	NGR-T2D	1.10039	-		M00023	Tryptophan biosynthesis, chorismate => tryptophan	-1.81712	-	-2.48842	Control 2
map00053	Ascorbate and aldarate metabolism	-1.24282	-	3.22842	NGR-PreD		M00025	Tyrosine biosynthesis, chorismate => tyrosine	-0.0903499	-	-2.50923	Control 2
map00071	Fatty acid metabolism	-1.96573	Control 1	1.67657	-		M00027	GABA (gamma-Aminobutyrate) shunt	-2.10141	Control 1	0.18163	-
map00072	Synthesis and degradation of ketone bodies	0.81041	-	2.40875	NGR-PreD		M00034	Methionine salvage pathway	-1.43579	-	2.47197	NGR-PreD
map00130	Ubiquinone and other terpenoid-quinone biosynthesis	-0.0326001	-	2.18636	NGR-PreD		M00044	Tyrosine degradation, tyrosine => homogentisate	0.709907	-	3.054	NGR-PreD
map00330	Arginine and proline metabolism	-2.98883	Control 1	-0.0162155	-		M00045	Histidine degradation, histidine => N-formiminoglutamate => glutamate	-2.47743	Control 1	2.4433	NGR-PreD
map00350	Tyrosine metabolism	-2.95855	Control 1	1.88476	-		M00048	Inosine monophosphate biosynthesis, PRPP + glutamine => IMP	-1.7043	-	-3.0599	Control 2
map00360	Phenylalanine metabolism	-2.11133	Control 1	1.81683	-		M00051	Uridine monophosphate biosynthesis, glutamine (+ PRPP) => UMP	-1.27712	-	-2.17803	Control 2
map00362	Benzoate degradation	-4.50694	Control 1	4.21977	NGR-PreD		M00055	N-glycan precursor biosynthesis	2.17997	NGR-T2D	-1.84573	-
map00363	Bisphenol degradation	-0.469775	-	3.02078	NGR-PreD		M00060	Lipopolysaccharide biosynthesis, KDO2-lipid A	-2.71883	Control 1	-0.498052	-
map00364	Fluorobenzoate degradation	-2.67773	Control 1	3.30784	NGR-PreD		M00061	Uronic acid metabolism	2.7424	NGR-T2D	1.2235	-
map00400	Phenylalanine, tyrosine and tryptophan biosynthesis	-2.68649	Control 1	-3.00037	Control 2		M00076	Dermatan sulfate degradation	-0.479665	-	-2.03048	Control 2
map00410	beta-Alanine metabolism	-2.26498	Control 1	1.28238	-		M00077	Chondroitin sulfate degradation	0.0485312	-	-2.59968	Control 2
map00500	Starch and sucrose metabolism	2.26372	NGR-T2D	-1.52187	-		M00078	Heparan sulfate degradation	0.900012	-	-3.45306	Control 2
map00511	Other glycan degradation	0.598496	-	-2.0054	Control 2		M00079	Keratan sulfate degradation	0.374666	-	-2.14568	Control 2
map00520	Amino sugar and nucleotide sugar metabolism	2.93858	NGR-T2D	-1.12805	-		M00080	Lipopolysaccharide biosynthesis, inner core => outer core => O-antigen	-1.29407	-	-2.94734	Control 2
map00521	Streptomycin biosynthesis	3.2468	NGR-T2D	-0.564836	-		M00081	Pectin degradation	2.00859	NGR-T2D	-1.6064	-
map00531	Glycosaminoglycan degradation	0.6572	-	-3.28214	Control 2		M00090	Phosphatidylcholine (PC) biosynthesis, choline => PC	2.41822	NGR-T2D	-1.46187	-
map00540	Lipopolysaccharide biosynthesis	-2.46369	Control 1	-1.72215	-		M00093	Phosphatidylethanolamine (PE) biosynthesis, PA => PS => PE	-2.20409	Control 1	1.31627	-
map00561	Glycerolipid metabolism	-0.282945	-	3.50296	NGR-PreD		M00095	C5 isoprenoid biosynthesis, mevalonate pathway	2.36046	NGR-T2D	-0.19164	-
map00623	Toluene degradation	-0.756793	-	3.05519	NGR-PreD		M00112	Tocopherol biosynthesis	2.11803	NGR-T2D	-2.25716	Control 2
map00625	Chloroalkane and chloroalkene degradation	-0.813021	-	1.99098	NGR-PreD		M00117	Ubiquinone biosynthesis, prokaryotes, chorismate => ubiquinone	-1.094	-	2.83481	NGR-PreD
map00626	Naphthalene degradation	-2.14798	Control 1	0.789292	-		M00123	Biotin biosynthesis, pimeloyl-CoA => biotin	-1.98357	Control 1	-0.469606	-
map00627	Aminobenzoate degradation	-3.09543	Control 1	1.84485	-		M00125	Riboflavin biosynthesis, GTP => riboflavin/FMN/FAD	-2.57085	Control 1	-1.44711	-
map00650	Butanoate metabolism	-0.471391	-	2.4408	NGR-PreD		M00134	Polyamine biosynthesis, arginine => ornithine => putrescine	-2.00264	Control 1	0.507568	-
map00660	C5-Branched dibasic acid metabolism	0.286472	-	3.87931	NGR-PreD		M00136	GABA biosynthesis, prokaryotes, putrescine => GABA	-2.0618	Control 1	2.07561	NGR-PreD
map00680	Methane metabolism	9.81056	NGR-T2D	0.0320692	-		M00144	Complex I (NADH dehydrogenase), NADH dehydrogenase I	-0.810202	-	2.95519	NGR-PreD
map00720	Carbon fixation pathways in prokaryotes	2.69579	NGR-T2D	-0.625505	-		M00145	Complex I (NADH dehydrogenase), NADH dehydrogenase I/diaphorase subunit of the bidirectional hydrogenase	1.90319	-	-2.22522	Control 2
map00791	Atrazine degradation	-2.43657	Control 1	1.44104	-		M00157	F-type ATPase, bacteria	-1.79	-	-2.69713	Control 2
map00860	Porphyrin and chlorophyll metabolism	-2.0015	Control 1	-0.353772	-		M00159	V-type ATPase, prokaryotes	2.09716	NGR-T2D	0.649849	-
map00970	Aminoacyl-tRNA biosynthesis	2.18487	NGR-T2D	-1.44525	-		M00162	Cytochrome b6f complex	0.745786	-	-2.10077	Control 2
map02010	ABC transporters	-4.91405	Control 1	7.36273	NGR-PreD		M00164	ATP synthase	-1.79	-	-2.69713	Control 2
map02030	Bacterial chemotaxis	-0.387195	-	-3.11732	Control 2		M00174	Methane oxidation, methylotroph, methane => CO2	-0.833897	-	2.13478	NGR-PreD
map02040	Flagellar assembly	-1.34366	-	-6.50685	Control 2		M00177	Ribosome, eukaryotes	4.23196	NGR-T2D	0	-
map02060	Phosphotransferase system (PTS)	-1.90778	-	2.49355	NGR-PreD		M00178	Ribosome, bacteria	3.13976	NGR-T2D	-4.71572	Control 2
map03010	Ribosome	5.52901	NGR-T2D	-3.62699	Control 2		M00179	Ribosome, archaea	7.58765	NGR-T2D	-3.44474	Control 2
map03070	Bacterial secretion system	-4.33672	Control 1	-0.400368	-		M00184	RNA polymerase, archaea	4.99979	NGR-T2D	-0.618456	-
							M00185	Sulfate transport system	-0.0412366	-	2.36508	NGR-PreD
							M00188	Sulfonate/nitrate/taurine transport system	0.396705	-	3.73939	NGR-PreD
							M00190	Iron(III) transport system	-0.79734	-	2.71552	NGR-PreD
							M00193	Putative spermidine/putrescine transport system	-2.06964	Control 1	2.2322	NGR-PreD
							M00200	Sorbitol/mannitol transport system	-2.27994	Control 1	-2.02772	Control 2
							M00202	Oligogalacturonide transport system	2.54087	NGR-T2D	1.40374	-
							M00212	Ribose transport system	-0.677716	-	4.18547	NGR-PreD
							M00216	Putative multiple sugar transport system	-1.99689	Control 1	-0.244704	-
							M00219	AI-2 transport system	-2.56078	Control 1	1.04682	-
							M00220	Rhamnose transport system	-0.879881	-	2.96316	NGR-PreD
							M00221	Simple sugar transport system	-0.407086	-	2.97999	NGR-PreD
							M00228	Putative glutamine transport system	-2.30451	Control 1	-1.26957	-
							M00231	Octopine/nopaline transport system	-2.30723	Control 1	1.04371	-
							M00233	Glutamate transport system	-3.91333	Control 1	0.13152	-
							M00234	Cystine transport system	0.0289441	-	2.03494	NGR-PreD
							M00237	Branched-chain amino acid transport system	-0.520064	-	3.35213	NGR-PreD
							M00238	D-Methionine transport system	-0.765529	-	2.40713	NGR-PreD
							M00239	Peptides/nickel transport system	-1.59169	-	4.98677	NGR-PreD
							M00240	Iron complex transport system	-0.710585	-	2.99514	NGR-PreD
							M00244	Zinc/manganese transport system	-1.90759	-	3.37498	NGR-PreD
							M00250	Lipopolysaccharide transport system	2.23725	NGR-T2D	0.279781	-
							M00253	Sodium transport system	2.19587	NGR-T2D	0.139744	-
							M00273	PTS system, fructose-specific II component	0.951204	-	2.35941	NGR-PreD
							M00275	PTS system, cellobiose-specific II component	-0.65631	-	2.02138	NGR-PreD
							M00283	PTS system, ascorbate-specific II component	0.170138	-	3.34094	NGR-PreD
							M00287	PTS system, galactosamine-specific II component	-0.555557	-	-3.27817	Control 2
							M00298	Multidrug/hemolysin transport system	-2.04319	Control 1	-1.78312	-
							M00302	2-Aminoethylphosphonate transport system	-2.54443	Control 1	1.97482	NGR-PreD
							M00310	Pyruvate:ferredoxin oxidoreductase	2.3683	NGR-T2D	-0.634812	-
							M00311	2-oxoglutarate:ferredoxin oxidoreductase	2.18709	NGR-T2D	-4.10633	Control 2
							M00312	2-oxoisovalerate:ferredoxin oxidoreductase	2.70522	NGR-T2D	-0.227142	-
							M00313	indolepyruvate:ferredoxin oxidoreductase	1.60659	-	-2.07313	Control 2
							M00315	Putative ABC transport system	-2.6431	Control 1	-0.42857	-
							M00326	RTX toxin transport system	3.11452	NGR-T2D	0.315365	-
							M00332	Type III secretion system	-3.60565	Control 1	-1.72961	-
							M00338	Cysteine biosynthesis, homocysteine + serine => cysteine	-0.486593	-	2.71578	NGR-PreD
							M00343	Archaeal proteasome	3.39179	NGR-T2D	-0.620479	-
							M00347	Methanogenesis, formate => methane	6.1023	NGR-T2D	0.394867	-
							M00348	Glutathione transport system	-0.874006	-	3.86428	NGR-PreD
							M00356	Methanogenesis, methanol => methane	3.24785	NGR-T2D	1.28445	-
							M00357	Methanogenesis, acetate => methane	4.55112	NGR-T2D	-0.116379	-
							M00358	Coenzyme M biosynthesis	2.00353	NGR-T2D	0.388356	-
							M00361	Nucleotide sugar biosynthesis, eukaryotes	2.29416	NGR-T2D	-0.275114	-
							M00362	Nucleotide sugar biosynthesis, prokaryotes	2.8573	NGR-T2D	-1.03513	-
							M00373	Ethylmalonyl pathway	1.58249	-	-2.32814	Control 2
							M00378	F420 biosynthesis	3.31852	NGR-T2D	-0.384544	-
